# Supplementary material for: The Effects of an Order-Assist Mobile Application on Pediatric Anesthesia Safety: An Observational Study
Source: Children (Basel). 2023 Nov 27;10(12):1860. doi: 10.3390/children10121860 (PMC10741693; doi:10.3390/children10121860)
Supplement: Supplementary file 1 [file children-10-01860-s001.zip]

Archive with 1 entries (1 files):
- children-2706068-supplementary.pdf
